# Supplementary material for: Silibinin Induces G2/M Cell Cycle Arrest by Activating Drp1-Dependent Mitochondrial Fission in Cervical Cancer
Source: Front Pharmacol. 2020 Mar 12;11:271. doi: 10.3389/fphar.2020.00271 (PMC7080994; doi:10.3389/fphar.2020.00271)
Supplement: Supplementary file 3 [file Data_Sheet_3.xlsx]

## Sheet: cell cycle-siha-sb
figure 3
SiHa-1					SiHa-2					SiHa-3
CDK1	0	59013.6	0.807508	1.00063	CDK1	0	60303.5	0.810409	0.999999	CDK1	0	54201.3	0.854731	1.00086
	150	45012.1	0.661788	0.820059		150	53468.6	0.689244	0.850489		150	49098.2	0.729185	0.853847
	300	46221.9	0.635444	0.787415		300	48838.2	0.642726	0.793088		300	37503.2	0.6262	0.733255
	450	31841.7	0.468383	0.580401		450	35884.5	0.518429	0.639712		450	35884.5	0.580994	0.680321
cyclinB	0	74419.9	1.01832	1.00031	cyclinB	0	63481.2	0.853113	1.00013	cyclinB	0	54782.3	0.863893	0.999876
	150	62739.8	0.922426	0.906116		150	60026	0.773774	0.907121		150	51234.4	0.760912	0.880685
	300	57297.3	0.787706	0.773778		300	53719.5	0.706965	0.828798		300	41342.2	0.6903	0.798959
	450	48287.9	0.710302	0.697742		450	43982.2	0.635417	0.74492		450	38112.3	0.617064	0.714195
cdc25C	0	75224.5	1.02933	0.999348	cdc25C	0	66345.2	0.891602	0.999554	cdc25C	0	56212.2	0.886442	1.0005
	150	57234.1	0.84148	0.816971		150	54365.2	0.700803	0.785653		150	50323.4	0.747381	0.843545
	300	49321.3	0.678055	0.658306		300	48932.2	0.643963	0.721932		300	40230	0.671729	0.758159
	450	40123.4	0.590205	0.573015		450	33212.3	0.479823	0.537919		450	27654.6	0.447746	0.505356
actin	0	73081.2			actin	0	74411.3			actin	0	63413.3
	150	68016				150	77575.6				150	67333
	300	72739.5				300	75986.1				300	59890.2
	450	67982.2				450	69217.8				450	61764
figure 3
Hela-1					Hela-2					Hela-1
CDK1	0	66303.5	0.891042	0.999999	CDK1	0	34233.3	0.582962	0.999934	CDK1	0	53432.2	0.887076	1.00009
	150	52468.6	0.776442	0.871386		150	28794.1	0.478917	0.821469		150	49234.2	0.742125	0.836669
	300	46838.2	0.616405	0.69178		300	24981.1	0.407958	0.699757		300	40342.3	0.686184	0.773601
	450	27884.5	0.402852	0.452113		450	14873	0.251699	0.43173		450	21344.5	0.353071	0.39805
cyclinB	0	80306.5	1.07923	0.999282	cyclinB	0	55434.3	0.943995	0.999995	cyclinB	0	70234.3	1.16602	0.9966
	150	68026.6	1.00667	0.932105		150	49834.2	0.828864	0.878034		150	67356.2	1.01528	0.867765
	300	63428.2	0.834735	0.772903		300	40402.3	0.659797	0.698938		300	54323.2	0.923985	0.789731
	450	22825.3	0.329761	0.305334		450	17452.3	0.295349	0.31287		450	23423.2	0.387455	0.331158
cdc25C	0	83066.4	1.11631	0.996709	cdc25C	0	62224.5	1.05963	0.999646	cdc25C	0	77543.3	1.28737	0.997958
	150	70000.9	1.03589	0.924901		150	56740.1	0.943726	0.890308		150	72313.8	1.09001	0.84497
	300	69126	0.909719	0.812249		300	47528.1	0.776165	0.732231		300	56345.2	0.958377	0.742928
	450	19304.6	0.278896	0.249015		450	18909.9	0.320017	0.301902		450	25672.9	0.424668	0.3292
actin	0	74411.3			actin	0	58723.1			actin	0	60234.1
	150	67575.6				150	60123.4				150	66342.2
	300	75986.1				300	61234.4				300	58792.3
	450	69217.8				450	59090.4				450	60454
figure 6
	SiHa-1					SiHa-2					SiHa-3
Drp1	0	12155.2	0.203846	1.00022	Drp1	0	20123.3	0.317788	1.00248	Drp1	0	32467.2	0.442018	1.00004
	150	12865.5	0.282588	1.3866		150	25642.2	0.386042	1.2178		150	43786.9	0.580139	1.31253
	300	22264.8	0.335826	1.64782		300	37879	0.534504	1.68613		300	48767.4	0.682474	1.54406
	450	32913.9	0.525778	2.57987		450	46243.2	0.686659	2.16612		450	67764.7	0.911517	2.06226
OPA1	0	35792.3	0.600244	1.00041	OPA1	0	33544.3	0.529732	0.999494	OPA1	0	30980.2	0.421774	0.999464
	150	30780.5	0.676086	1.12681		150	36782.3	0.553755	1.04482		150	32377.4	0.428974	1.01653
	300	40087	0.604643	1.00774		300	40339.2	0.56922	1.074		300	29876.5	0.418105	0.990769
	450	36999.2	0.591039	0.985065		450	34562.2	0.51321	0.96832		450	33246.7	0.447208	1.05974
MFN1	0	16000.9	0.268339	1.00879	MFN1	0	23098.2	0.364767	0.999361	MFN1	0	28793.8	0.392007	1.00002
	150	14248.2	0.312958	1.17653		150	25623.2	0.385756	1.05687		150	30134.5	0.399258	1.01851
	300	19360.1	0.292014	1.0978		300	26322	0.371425	1.0176		300	29945.2	0.419067	1.06905
	450	17118.8	0.273462	1.02805		450	24459.1	0.36319	0.995042		450	28754.2	0.386779	0.986682
MFN2	0	25305.8	0.424383	1.01044	MFN2	0	20913.4	0.330264	1.0008	MFN2	0	31334.7	0.426599	0.999062
	150	20435.3	0.448856	1.0687		150	23433.7	0.352792	1.06907		150	33880.9	0.448893	1.05127
	300	27455.5	0.414118	0.985995		300	25337.8	0.357537	1.08345		300	30331	0.424466	0.994065
	450	28363.3	0.453085	1.07877		450	21789.5	0.323549	0.980451		450	32376.5	0.435503	1.01991
FIS1	0	14369.5	0.24098	1.00408	FIS1	0	19873.2	0.313838	0.999484	FIS1	0	25345.5	0.345062	1.00018
	150	11287.7	0.247932	1.03305		150	21989.5	0.331051	1.0543		150	26794.9	0.35501	1.02901
	300	15280.5	0.23048	0.960334		300	22886.5	0.322948	1.0285		300	27038.5	0.378388	1.09678
	450	16193	0.258673	1.0778		450	20944.3	0.310999	0.990441		450	23956.8	0.322247	0.93405
Actin	0	59629.6			Actin	0	63323.2			Actin	0	73452.2
	150	45527.5				150	66423.4				150	75476.5
	300	66298.6				300	70867.6				300	71456.9
	450	62600.3				450	67345.2				450	74342.8
figure 6
	Hela-1					Hela-2					Hela-3
Drp1	0	9703.7	0.172208	1.00005	Drp1	0	8462.31	0.124709	0.997674	Drp1	0	7678.66	0.15059	0.997288
	150	20583.7	0.32506	1.88769		150	17765.5	0.279848	2.23878		150	13432	0.251271	1.66405
	300	30094.6	0.454626	2.6401		300	26871.6	0.381996	3.05597		300	22567.1	0.437358	2.89641
	450	54103	0.976164	5.66878		450	60443.6	0.8781	7.0248		450	45488	0.912168	6.04085
OPA1	0	56025.3	0.994262	0.999962	OPA1	0	60346.3	0.889325	1.00003	OPA1	0	43348.7	0.850135	1.00016
	150	62386.9	0.985224	0.990872		150	56799.3	0.894724	1.0061		150	46752.5	0.874598	1.02894
	300	63896.5	0.965256	0.970789		300	64569.7	0.917897	1.03216		300	41127.3	0.797062	0.93772
	450	53338.7	0.962374	0.967891		450	61665.9	0.895856	1.00737		450	40091.1	0.803945	0.945817
MFN1	0	19141.4	0.339697	0.999107	MFN1	0	22123.4	0.326034	1.0001	MFN1	0	30031.2	0.588959	0.998236
	150	21970.3	0.346958	1.02047		150	19897.5	0.313433	0.961451		150	31898.5	0.596723	1.01139
	300	24641.4	0.372247	1.09484		300	26088.8	0.370867	1.13763		300	29790.9	0.577357	0.978572
	450	20818	0.375613	1.10475		450	23447.3	0.340633	1.04489		450	28987	0.581275	0.985211
MFN2	0	45874.3	0.814116	1.00014	MFN2	0	32558.5	0.479816	0.999617	MFN2	0	26675	0.523138	1.00026
	150	50227.3	0.793197	0.974443		150	28890.8	0.455098	0.948122		150	28887.4	0.540395	1.03326
	300	58551.6	0.884513	1.08663		300	35537.6	0.505189	1.05248		300	24990.1	0.484317	0.926035
	450	49048.7	0.88497	1.08719		450	30998.5	0.450334	0.938195		450	23935.7	0.479981	0.917745
FIS1	0	28934.3	0.513487	1.00095	FIS1	0	37634.4	0.554619	0.999313	FIS1	0	26651	0.522667	0.999364
	150	34275.5	0.541284	1.05513		150	33978.4	0.535241	0.964399		150	28098.3	0.525634	1.00504
	300	32176.8	0.486081	0.947527		300	41074.1	0.583893	1.05206		300	27780.3	0.538392	1.02943
	450	27998.5	0.505167	0.984732		450	39802.7	0.578237	1.04187		450	24980.1	0.500924	0.957791
Actin	0	56348.6			Actin	0	67856.3			Actin	0	50990.3
	150	63322.6				150	63482.5				150	53456.1
	300	66196.4				300	70345.2				300	51598.7
	450	55424.1				450	68834.6				450	49868
figure 7
	SiHa-1					SiHa-1					SiHa-1
Drp1	Negetive control	64056.4	1.26797	0.998403	Drp1	Negetive control	59832.2	0.899138	1.00015	Drp1	Negetive control	34569.1	0.707277	1.00011
	siRNA	18089.5	0.399847	0.31484		siRNA	22980.6	0.381518	0.42438		siRNA	14055.1	0.275897	0.390126
actin	Negetive control	50518.7			actin	Negetive control	66543.9			actin	Negetive control	48876.3
	siRNA	45241				siRNA	60234.6				siRNA	50943.2
	hela-1					hela-2					hela-3
Drp1	Negetive control	39803.6	0.782614	1.00002	Drp1	Negetive control	44098.7	0.663573	1.00541	Drp1	Negetive control	33487.9	0.684838	0.999763
	siRNA	14232.8	0.29716	0.379709		siRNA	12445.7	0.176361	0.267214		siRNA	9899.34	0.184861	0.269869
actin	Negetive control	50859.8			actin	Negetive control	66456.3			actin	Negetive control	48899
	siRNA	47896.1				siRNA	70569.6				siRNA	53550.3
figure 8
SiHa-1					SiHa-2					SiHa-3
CDK1	None	40058.8	0.860008	1.00001	CDK1	None	38879.4	0.696236	1.00034	CDK1	None	43456.8	0.716328	1.00046
	negetive control	44290.4	0.855683	0.99498		negetive control	36336.7	0.72333	1.03927		negetive control	46876.9	0.732041	1.0224
	siRNA	46080.7	0.840466	0.977286		siRNA	34368	0.645334	0.927204		siRNA	44543.4	0.718976	1.00416
	SB	18405.4	0.408438	0.474928		SB	14456.8	0.294489	0.423117		SB	20207.9	0.343033	0.479096
	siRNA + SB	46996.2	0.980502	1.14012		siRNA + SB	28842.6	0.559405	0.803743		siRNA + SB	39986.8	0.62783	0.876857
cyclinB1	None	46583.1	1.00008	1.00008	cyclinB1	None	40098.8	0.718071	1.0001	cyclinB1	None	50554.1	0.833318	1.00038
	negetive control	49711	0.960408	0.960408		negetive control	38778.9	0.771945	1.07513		negetive control	53518.7	0.83576	1.00331
	siRNA	52037	0.949103	0.949103		siRNA	36645.4	0.688098	0.958354		siRNA	50998.9	0.823174	0.988204
	SB	11967.7	0.265579	0.265579		SB	9089.08	0.185148	0.257866		SB	10089.3	0.171268	0.205604
	siRNA + SB	26343.5	0.549616	0.549616		siRNA + SB	18879.1	0.366162	0.509975		siRNA + SB	28873.5	0.45334	0.544226
cdc25C	None	31615.8	0.678748	1.00007	cdc25C	None	28767.8	0.51516	0.998373	cdc25C	None	44345.7	0.730981	1.00134
	negetive control	33947.6	0.655861	0.966349		negetive control	26558.1	0.528674	1.02456		negetive control	47875	0.747627	1.02415
	siRNA	37462.8	0.683283	1.00675		siRNA	30300.9	0.568965	1.10264		siRNA	45980.1	0.742164	1.01666
	SB	7364.8	0.163434	0.240805		SB	6899.09	0.140537	0.272358		SB	10905.1	0.185116	0.253583
	siRNA + SB	23370.2	0.487582	0.718406		siRNA + SB	17980.8	0.348739	0.675851		siRNA + SB	34534.5	0.542223	0.742771
actin	None	46579.6			actin	None	55842.3			actin	None	60666
	negetive control	51760.3				negetive control	50235.3				negetive control	64035.9
	siRNA	54827.6				siRNA	53256.1				siRNA	61954.1
	SB	45062.8				SB	49091				SB	58909.5
	siRNA + SB	47930.7				siRNA + SB	51559.3				siRNA + SB	63690.5
figure 8
Hela-1					Hela-2					Hela-3
CDK1	None	55976.1	1.43906	1.00004	CDK1	None	37789.1	0.847898	0.999879	CDK1	None	33345.1	0.824152	1.00506
	negetive control	49574.4	1.42107	0.987542		negetive control	40442.3	0.848575	1.00068		negetive control	31098.9	0.802156	0.978239
	siRNA	46365.5	1.58867	1.10401		siRNA	38876.9	0.897394	1.05825		siRNA	33989.9	0.819287	0.99913
	SB	14318.6	0.470533	0.326986		SB	10877	0.236925	0.279393		SB	10330.9	0.273372	0.33338
	siRNA + SB	24250.1	0.768682	0.534178		siRNA + SB	18977	0.436685	0.514958		siRNA + SB	18891	0.461022	0.562221
cyclinB1	None	36001.8	0.92555	1.00005	cyclinB1	None	38899	0.872801	1.00322	cyclinB1	None	30322.9	0.749455	0.999274
	negetive control	35392.1	1.01453	1.0962		negetive control	42245.8	0.886416	1.01887		negetive control	28998.1	0.747969	0.997292
	siRNA	30765.4	1.05415	1.139		siRNA	40876.4	0.943549	1.08454		siRNA	32338.9	0.77949	1.03932
	SB	15427.3	0.50697	0.547779		SB	19871	0.432835	0.497512		SB	16769.5	0.44375	0.591666
	siRNA + SB	26068.8	0.826329	0.892846		siRNA + SB	30331.3	0.697962	0.802255		siRNA + SB	25568	0.623969	0.831959
cdc25C	None	46316.5	1.19072	1.00061	cdc25C	None	34439	0.77273	1.00355	cdc25C	None	37784.1	0.933866	0.999856
	negetive control	49381.1	1.41553	1.18952		negetive control	36675.3	0.769535	0.999396		negetive control	35579	0.917715	0.982564
	siRNA	40264.8	1.37964	1.15936		siRNA	32389.8	0.747652	0.970976		siRNA	40009	0.964368	1.03251
	SB	23133.9	0.760221	0.638841		SB	23457	0.510946	0.663567		SB	19899.8	0.52658	0.56379
	siRNA + SB	30080.3	0.953485	0.801248		siRNA + SB	28764.3	0.661903	0.859615		siRNA + SB	30032.1	0.732913	0.784703
actin	None	38897.7			actin	None	44568			actin	None	40459.9
	negetive control	34885.2				negetive control	47659.1				negetive control	38769.1
	siRNA	29185.1				siRNA	43322				siRNA	41487.2
	SB	30430.5				SB	45908.9				SB	37790.6
	siRNA + SB	31547.7				siRNA + SB	43457				siRNA + SB	40976.3

## Sheet: cell cycle-hela-sb
Hela-1					Hela-2					Hela-1
CDK1	0	66303.5	0.891042	0.999999	CDK1	0	34233.3	0.582962	0.999934	CDK1	0	53432.2	0.887076	1.00009
	150	52468.6	0.776442	0.871386		150	28794.1	0.478917	0.821469		150	49234.2	0.742125	0.836669
	300	46838.2	0.616405	0.69178		300	24981.1	0.407958	0.699757		300	40342.3	0.686184	0.773601
	450	27884.5	0.402852	0.452113		450	14873	0.251699	0.43173		450	21344.5	0.353071	0.39805
cyclinB	0	80306.5	1.07923	0.999282	cyclinB	0	55434.3	0.943995	0.999995	cyclinB	0	70234.3	1.16602	0.9966
	150	68026.6	1.00667	0.932105		150	49834.2	0.828864	0.878034		150	67356.2	1.01528	0.867765
	300	63428.2	0.834735	0.772903		300	40402.3	0.659797	0.698938		300	54323.2	0.923985	0.789731
	450	22825.3	0.329761	0.305334		450	17452.3	0.295349	0.31287		450	23423.2	0.387455	0.331158
cdc25C	0	83066.4	1.11631	0.996709	cdc25C	0	62224.5	1.05963	0.999646	cdc25C	0	77543.3	1.28737	0.997958
	150	70000.9	1.03589	0.924901		150	56740.1	0.943726	0.890308		150	72313.8	1.09001	0.84497
	300	69126	0.909719	0.812249		300	47528.1	0.776165	0.732231		300	56345.2	0.958377	0.742928
	450	19304.6	0.278896	0.249015		450	18909.9	0.320017	0.301902		450	25672.9	0.424668	0.3292
actin	0	74411.3			actin	0	58723.1			actin	0	60234.1
	150	67575.6				150	60123.4				150	66342.2
	300	75986.1				300	61234.4				300	58792.3
	450	69217.8				450	59090.4				450	60454

## Sheet: mito-SIHA-sb
	SiHa-1					SiHa-2					SiHa-3
Drp1	0	12155.2	0.203846	1.00022	Drp1	0	20123.3	0.317788	1.00248	Drp1	0	32467.2	0.442018	1.00004
	150	12865.5	0.282588	1.3866		150	25642.2	0.386042	1.2178		150	43786.9	0.580139	1.31253
	300	22264.8	0.335826	1.64782		300	37879	0.534504	1.68613		300	48767.4	0.682474	1.54406
	450	32913.9	0.525778	2.57987		450	46243.2	0.686659	2.16612		450	67764.7	0.911517	2.06226
OPA1	0	35792.3	0.600244	1.00041	OPA1	0	33544.3	0.529732	0.999494	OPA1	0	30980.2	0.421774	0.999464
	150	30780.5	0.676086	1.12681		150	36782.3	0.553755	1.04482		150	32377.4	0.428974	1.01653
	300	40087	0.604643	1.00774		300	40339.2	0.56922	1.074		300	29876.5	0.418105	0.990769
	450	36999.2	0.591039	0.985065		450	34562.2	0.51321	0.96832		450	33246.7	0.447208	1.05974
MFN1	0	16000.9	0.268339	1.00879	MFN1	0	23098.2	0.364767	0.999361	MFN1	0	28793.8	0.392007	1.00002
	150	14248.2	0.312958	1.17653		150	25623.2	0.385756	1.05687		150	30134.5	0.399258	1.01851
	300	19360.1	0.292014	1.0978		300	26322	0.371425	1.0176		300	29945.2	0.419067	1.06905
	450	17118.8	0.273462	1.02805		450	24459.1	0.36319	0.995042		450	28754.2	0.386779	0.986682
MFN2	0	25305.8	0.424383	1.01044	MFN2	0	20913.4	0.330264	1.0008	MFN2	0	31334.7	0.426599	0.999062
	150	20435.3	0.448856	1.0687		150	23433.7	0.352792	1.06907		150	33880.9	0.448893	1.05127
	300	27455.5	0.414118	0.985995		300	25337.8	0.357537	1.08345		300	30331	0.424466	0.994065
	450	28363.3	0.453085	1.07877		450	21789.5	0.323549	0.980451		450	32376.5	0.435503	1.01991
FIS1	0	14369.5	0.24098	1.00408	FIS1	0	19873.2	0.313838	0.999484	FIS1	0	25345.5	0.345062	1.00018
	150	11287.7	0.247932	1.03305		150	21989.5	0.331051	1.0543		150	26794.9	0.35501	1.02901
	300	15280.5	0.23048	0.960334		300	22886.5	0.322948	1.0285		300	27038.5	0.378388	1.09678
	450	16193	0.258673	1.0778		450	20944.3	0.310999	0.990441		450	23956.8	0.322247	0.93405
Actin	0	59629.6			Actin	0	63323.2			Actin	0	73452.2
	150	45527.5				150	66423.4				150	75476.5
	300	66298.6				300	70867.6				300	71456.9
	450	62600.3				450	67345.2				450	74342.8

## Sheet: mito-Hela-sb
	Hela-1					Hela-2					Hela-3
Drp1	0	9703.7	0.172208	1.00005	Drp1	0	8462.31	0.124709	0.997674	Drp1	0	7678.66	0.15059	0.997288
	150	20583.7	0.32506	1.88769		150	17765.5	0.279848	2.23878		150	13432	0.251271	1.66405
	300	30094.6	0.454626	2.6401		300	26871.6	0.381996	3.05597		300	22567.1	0.437358	2.89641
	450	54103	0.976164	5.66878		450	60443.6	0.8781	7.0248		450	45488	0.912168	6.04085
OPA1	0	56025.3	0.994262	0.999962	OPA1	0	60346.3	0.889325	1.00003	OPA1	0	43348.7	0.850135	1.00016
	150	62386.9	0.985224	0.990872		150	56799.3	0.894724	1.0061		150	46752.5	0.874598	1.02894
	300	63896.5	0.965256	0.970789		300	64569.7	0.917897	1.03216		300	41127.3	0.797062	0.93772
	450	53338.7	0.962374	0.967891		450	61665.9	0.895856	1.00737		450	40091.1	0.803945	0.945817
MFN1	0	19141.4	0.339697	0.999107	MFN1	0	22123.4	0.326034	1.0001	MFN1	0	30031.2	0.588959	0.998236
	150	21970.3	0.346958	1.02047		150	19897.5	0.313433	0.961451		150	31898.5	0.596723	1.01139
	300	24641.4	0.372247	1.09484		300	26088.8	0.370867	1.13763		300	29790.9	0.577357	0.978572
	450	20818	0.375613	1.10475		450	23447.3	0.340633	1.04489		450	28987	0.581275	0.985211
MFN2	0	45874.3	0.814116	1.00014	MFN2	0	32558.5	0.479816	0.999617	MFN2	0	26675	0.523138	1.00026
	150	50227.3	0.793197	0.974443		150	28890.8	0.455098	0.948122		150	28887.4	0.540395	1.03326
	300	58551.6	0.884513	1.08663		300	35537.6	0.505189	1.05248		300	24990.1	0.484317	0.926035
	450	49048.7	0.88497	1.08719		450	30998.5	0.450334	0.938195		450	23935.7	0.479981	0.917745
FIS1	0	28934.3	0.513487	1.00095	FIS1	0	37634.4	0.554619	0.999313	FIS1	0	26651	0.522667	0.999364
	150	34275.5	0.541284	1.05513		150	33978.4	0.535241	0.964399		150	28098.3	0.525634	1.00504
	300	32176.8	0.486081	0.947527		300	41074.1	0.583893	1.05206		300	27780.3	0.538392	1.02943
	450	27998.5	0.505167	0.984732		450	39802.7	0.578237	1.04187		450	24980.1	0.500924	0.957791
Actin	0	56348.6			Actin	0	67856.3			Actin	0	50990.3
	150	63322.6				150	63482.5				150	53456.1
	300	66196.4				300	70345.2				300	51598.7
	450	55424.1				450	68834.6				450	49868

## Sheet: siRNA-drp1
	SiHa-1					SiHa-1					SiHa-1
Drp1	Negetive control	64056.4	1.26797	0.998403	Drp1	Negetive control	59832.2	0.899138	1.00015	Drp1	Negetive control	34569.1	0.707277	1.00011
	siRNA	18089.5	0.399847	0.31484		siRNA	22980.6	0.381518	0.42438		siRNA	14055.1	0.275897	0.390126
actin	Negetive control	50518.7			actin	Negetive control	66543.9			actin	Negetive control	48876.3
	siRNA	45241				siRNA	60234.6				siRNA	50943.2
	hela-1					hela-2					hela-3
Drp1	Negetive control	39803.6	0.782614	1.00002	Drp1	Negetive control	44098.7	0.663573	1.00541	Drp1	Negetive control	33487.9	0.684838	0.999763
	siRNA	14232.8	0.29716	0.379709		siRNA	12445.7	0.176361	0.267214		siRNA	9899.34	0.184861	0.269869
actin	Negetive control	50859.8			actin	Negetive control	66456.3			actin	Negetive control	48899
	siRNA	47896.1				siRNA	70569.6				siRNA	53550.3

## Sheet: siRNA-cell cycle
SiHa-1					SiHa-2					SiHa-3
CDK1	None	40058.8	0.860008	1.00001	CDK1	None	38879.4	0.696236	1.00034	CDK1	None	43456.8	0.716328	1.00046
	negetive control	44290.4	0.855683	0.99498		negetive control	36336.7	0.72333	1.03927		negetive control	46876.9	0.732041	1.0224
	siRNA	46080.7	0.840466	0.977286		siRNA	34368	0.645334	0.927204		siRNA	44543.4	0.718976	1.00416
	SB	18405.4	0.408438	0.474928		SB	14456.8	0.294489	0.423117		SB	20207.9	0.343033	0.479096
	siRNA + SB	46996.2	0.980502	1.14012		siRNA + SB	28842.6	0.559405	0.803743		siRNA + SB	39986.8	0.62783	0.876857
cyclinB1	None	46583.1	1.00008	1.00008	cyclinB1	None	40098.8	0.718071	1.0001	cyclinB1	None	50554.1	0.833318	1.00038
	negetive control	49711	0.960408	0.960408		negetive control	38778.9	0.771945	1.07513		negetive control	53518.7	0.83576	1.00331
	siRNA	52037	0.949103	0.949103		siRNA	36645.4	0.688098	0.958354		siRNA	50998.9	0.823174	0.988204
	SB	11967.7	0.265579	0.265579		SB	9089.08	0.185148	0.257866		SB	10089.3	0.171268	0.205604
	siRNA + SB	26343.5	0.549616	0.549616		siRNA + SB	18879.1	0.366162	0.509975		siRNA + SB	28873.5	0.45334	0.544226
cdc25C	None	31615.8	0.678748	1.00007	cdc25C	None	28767.8	0.51516	0.998373	cdc25C	None	44345.7	0.730981	1.00134
	negetive control	33947.6	0.655861	0.966349		negetive control	26558.1	0.528674	1.02456		negetive control	47875	0.747627	1.02415
	siRNA	37462.8	0.683283	1.00675		siRNA	30300.9	0.568965	1.10264		siRNA	45980.1	0.742164	1.01666
	SB	7364.8	0.163434	0.240805		SB	6899.09	0.140537	0.272358		SB	10905.1	0.185116	0.253583
	siRNA + SB	23370.2	0.487582	0.718406		siRNA + SB	17980.8	0.348739	0.675851		siRNA + SB	34534.5	0.542223	0.742771
actin	None	46579.6			actin	None	55842.3			actin	None	60666
	negetive control	51760.3				negetive control	50235.3				negetive control	64035.9
	siRNA	54827.6				siRNA	53256.1				siRNA	61954.1
	SB	45062.8				SB	49091				SB	58909.5
	siRNA + SB	47930.7				siRNA + SB	51559.3				siRNA + SB	63690.5
Hela-1					Hela-2					Hela-3
CDK1	None	55976.1	1.43906	1.00004	CDK1	None	37789.1	0.847898	0.999879	CDK1	None	33345.1	0.824152	1.00506
	negetive control	49574.4	1.42107	0.987542		negetive control	40442.3	0.848575	1.00068		negetive control	31098.9	0.802156	0.978239
	siRNA	46365.5	1.58867	1.10401		siRNA	38876.9	0.897394	1.05825		siRNA	33989.9	0.819287	0.99913
	SB	14318.6	0.470533	0.326986		SB	10877	0.236925	0.279393		SB	10330.9	0.273372	0.33338
	siRNA + SB	24250.1	0.768682	0.534178		siRNA + SB	18977	0.436685	0.514958		siRNA + SB	18891	0.461022	0.562221
cyclinB1	None	36001.8	0.92555	1.00005	cyclinB1	None	38899	0.872801	1.00322	cyclinB1	None	30322.9	0.749455	0.999274
	negetive control	35392.1	1.01453	1.0962		negetive control	42245.8	0.886416	1.01887		negetive control	28998.1	0.747969	0.997292
	siRNA	30765.4	1.05415	1.139		siRNA	40876.4	0.943549	1.08454		siRNA	32338.9	0.77949	1.03932
	SB	15427.3	0.50697	0.547779		SB	19871	0.432835	0.497512		SB	16769.5	0.44375	0.591666
	siRNA + SB	26068.8	0.826329	0.892846		siRNA + SB	30331.3	0.697962	0.802255		siRNA + SB	25568	0.623969	0.831959
cdc25C	None	46316.5	1.19072	1.00061	cdc25C	None	34439	0.77273	1.00355	cdc25C	None	37784.1	0.933866	0.999856
	negetive control	49381.1	1.41553	1.18952		negetive control	36675.3	0.769535	0.999396		negetive control	35579	0.917715	0.982564
	siRNA	40264.8	1.37964	1.15936		siRNA	32389.8	0.747652	0.970976		siRNA	40009	0.964368	1.03251
	SB	23133.9	0.760221	0.638841		SB	23457	0.510946	0.663567		SB	19899.8	0.52658	0.56379
	siRNA + SB	30080.3	0.953485	0.801248		siRNA + SB	28764.3	0.661903	0.859615		siRNA + SB	30032.1	0.732913	0.784703
actin	None	38897.7			actin	None	44568			actin	None	40459.9
	negetive control	34885.2				negetive control	47659.1				negetive control	38769.1
	siRNA	29185.1				siRNA	43322				siRNA	41487.2
	SB	30430.5				SB	45908.9				SB	37790.6
	siRNA + SB	31547.7				siRNA + SB	43457				siRNA + SB	40976.3

## Sheet: Sheet6
	Hela-1						Hela-2						Hela-3
	CDK1	1	55976.1	1.43906	1.00004		CDK1	1	37789.1	0.847898	0.999879		CDK1	1	33345.1	0.824152	1.00506
		2	49574.4	1.42107	0.987542			2	40442.3	0.848575	1.00068			2	31098.9	0.802156	0.978239
		3	46365.5	1.58867	1.10401			3	38876.9	0.897394	1.05825			3	33989.9	0.819287	0.99913
		4	14318.6	0.470533	0.326986			4	10877	0.236925	0.279393			4	10330.9	0.273372	0.33338
		5	24250.1	0.768682	0.534178			5	18977	0.436685	0.514958			5	18891	0.461022	0.562221
	cyclinB1	1	36001.8	0.92555	1.00005		cyclinB1	1	38899	0.872801	1.00322		cyclinB1	1	30322.9	0.749455	0.999274
		2	35392.1	1.01453	1.0962			2	42245.8	0.886416	1.01887			2	28998.1	0.747969	0.997292
		3	30765.4	1.05415	1.139			3	40876.4	0.943549	1.08454			3	32338.9	0.77949	1.03932
		4	15427.3	0.50697	0.547779			4	19871	0.432835	0.497512			4	16769.5	0.44375	0.591666
		5	26068.8	0.826329	0.892846			5	30331.3	0.697962	0.802255			5	25568	0.623969	0.831959
	cdc25c	1	46316.5	1.19072	1.00061		cdc25c	1	34439	0.77273	1.00355		cdc25c	1	37784.1	0.933866	0.999856
		2	49381.1	1.41553	1.18952			2	36675.3	0.769535	0.999396			2	35579	0.917715	0.982564
		3	40264.8	1.37964	1.15936			3	32389.8	0.747652	0.970976			3	40009	0.964368	1.03251
		4	23133.9	0.760221	0.638841			4	23457	0.510946	0.663567			4	19899.8	0.52658	0.56379
		5	30080.3	0.953485	0.801248			5	28764.3	0.661903	0.859615			5	30032.1	0.732913	0.784703
	actin	1	38897.7				actin	1	44568				actin	1	40459.9
		2	34885.2					2	47659.1					2	38769.1
		3	29185.1					3	43322					3	41487.2
		4	30430.5					4	45908.9					4	37790.6
		5	31547.7					5	43457					5	40976.3
